# Supplementary material for: Intrinsic Tumor Aggressiveness Dictates Hypoxia-Driven Metabolic Programs in Hepatocellular Carcinoma
Source: Int J Mol Sci. 2026 Mar 27;27(7):3069. doi: 10.3390/ijms27073069 (PMC13073595; doi:10.3390/ijms27073069)
Supplement: Supplementary file 1 [file ijms-27-03069-s001.zip]

Archive with 6 entries (6 files):
- FigureS1.tif
- FigureS2.tif
- FigureS3.tif
- FigureS4.tif
- FigureS5.tif
- ijms-4177250-supplementary.pdf
